# Supplementary material for: Transcriptomic Profile Reveals Gender-Specific Molecular Mechanisms Driving Multiple Sclerosis Progression
Source: PLoS One. 2014 Feb 28;9(2):e90482. doi: 10.1371/journal.pone.0090482 (PMC3938749; doi:10.1371/journal.pone.0090482)
Supplement: Table S1 — List of common and male genes and their fold-changes for each comparison. (Gene symbol/given name: male genes in red, common genes in purple; REL.: relapse vs remission; REM.: remission vs controls; cDNA: unkown cDNA; mtRNA: mitocondrial RNA; ncRNA: non-codingRNA; rRNA: ribosomal RNA; 1CCL4/CCL4L1/CCL4L2; 2CNTNAP3/CNTNAP3B; 3RABGGTB/SNORD45B; 4TAF1D/SNORA40; 5GAGE8/GAGE7/GAGE12I/GAGE12G/GAGE12F/GAGE12B/GAGE6/GAGE12J/GAGE2E/GAGE13/GAGE12H; 6OR11H12/OR11H1/OR11H2; 7OR2M1P/OR2M7/OR2M3/OR2M2/OR2M5; 8OR4F17/OR4F4/OR4F5; 9OR4F3/OR4F16/OR4F29/OR4F21; 10ROCK1P1/ROCK1). (XLS) [file pone.0090482.s007.xls]

## Sheet: Sheet1
	ALL SAMPLES (68)										SAME TREATMENT SAMPLES (39)						NO TREATMENT SAMPLES (12)
	ALL				FEMALES				MALES		ALL		FEMALES		MALES		ALL		FEMALES		MALES
Gene Symbol/	Ttest		RankP		Ttest		RankP		RankP		RankP		RankP		RankP		RankP		RankP		RankP
given name	REL.	REM.	REL.	REM.	REL.	REM.	REL.	REM.	REL.	REM.	REL.	REM.	REL.	REM.	REL.	REM.	REL.	REM.	REL.	REM.	REL.	REM.
ALPL			1.18958	0.845484
AREG			0.820804	1.26858
CCL41			0.856843	1.23879
cDNA1			1.26049	0.772903			1.37975	0.857858	1.13091	0.689011	1.26702	0.582576			1.14499	0.576988					1.95555	0.180852
cDNA2			1.1082	0.662366					1.02395	0.508961	1.16243	0.600919			1.11069	0.444181	1.56406	0.440566			2.40056	0.171411
cDNA3			1.09169	0.830715
cDNA5			1.00183	0.815955							0.991339	0.75461
cDNA6			1.05407	0.797656					0.967239	0.671592	1.05657	0.756981									1.94506	0.27328
cDNA7											1.48034	0.739503
CEACAM6			0.884825	1.51013													0.642179	3.50087
CLC			0.823487	0.772796
CNTNAP32			1.25449	0.857215
CRISP3			0.85677	1.42398
ELANE			0.859011	1.28976
GAGE5			1.13178	0.854144																	2.51246	0.392979
HP			0.861785	1.51239
IDO1			0.788198	1.2
IL8			1.19111	0.825442
LRRFIP1											1.49371	0.768923
MIR21											1.6486	0.672922
MIR24-2			1.24194	1.26369
mtRNA2			1.18144	0.925967
mtRNA3			1.12488	0.782454							1.11084	0.783651
mtRNA4			0.758493	1.33959
mtRNA5																					1.96375	0.413436
mtRNA6			1.17668	1.24241
mtRNA7											1.63533	0.678635
mtRNA8			1.0664	1.05175
mtRNA9			1.82349	0.568581			2.16105	0.449059	1.48728	0.700747	2.09984	0.571743	5.4815	0.347044
ncRNA1			0.915633	1.42341							0.805805	1.52086
ncRNA10			1.11209	1.09397
ncRNA12			1.13513	0.749945							1.08242	0.813689
ncRNA13			1.21331	1.08101
ncRNA2			1.04586	1.14964
ncRNA3			1.35269	0.967513
ncRNA4			1.03384	1.16775
ncRNA5			1.13328	1.25436
ncRNA6			1.1494	0.81262					1.31881	0.646556
ncRNA7			1.14121	0.943171					1.15012	0.705294
ncRNA9			1.00643	1.29264
NR4A2			1.01865	1.18317
OCR1			1.33033	0.94291							1.60597	0.693561
OLR1			0.800777	1.50272
OR11H6			1.0886	0.766801																	1.87393	0.440134
OR2M7																					1.97711	0.407146
OR4F8			1.09026	0.760948																	1.91313	0.38483
OR4F9			1.20657	0.71594					0.958046	0.708633	1.09785	0.706749									2.07584	0.370482
PI3			0.917529	0.83682
PTCH2			1.33683	0.864348
RABGGTB3			1.17392	1.30828							1.35133	1.27241
RBMY2EP			0.971115	0.961427					1.14826	0.861937											2.42457	0.352616
RNASE2			0.8029	1.16462
RNU4-2			1.78723	0.731456			2.6167	0.564896	1.13108	0.967569	2.70543	0.493464	12.5887	0.192514
ROCK110																					1.84022	0.407643
rRNA1			1.32476	0.714612
rRNA11			1.13115	0.850797
rRNA12			1.05811	0.902609
rRNA13			1.29686	0.724421							1.3732	0.724372
rRNA14			1.37975	0.89971			1.3316	0.733488			1.79173	0.744592	2.59123	0.479084			2.89595	0.278387			2.38091	0.370966
rRNA2			1.12269	0.852213
rRNA3			1.1004	0.863133
rRNA5			1.24063	0.83887
rRNA7			1.25634	0.78145
rRNA8			1.45305	0.749641			1.60909	0.550458			1.7918	0.634176	3.15651	0.347811			2.90747	0.256637			2.25279	0.472838
SNORA41			1.32723	0.896249
snoRNA1			1.23981	1.03108
snRNA2											1.61663	0.691174
TAF1D 4			1.15068	0.893145
TYMS	0.852968	1.27307
UGT2B7			1.07992	0.693562							1.07496	0.645012
