# Supplementary material for: Transcriptomic Profile Reveals Gender-Specific Molecular Mechanisms Driving Multiple Sclerosis Progression
Source: PLoS One. 2014 Feb 28;9(2):e90482. doi: 10.1371/journal.pone.0090482 (PMC3938749; doi:10.1371/journal.pone.0090482)
Supplement: Table S2 — List of female genes and their fold-changes for each comparison. (REL.: relapse vs remission; REM.: remission vs controls; cDNA: unkown cDNA; mtRNA: mitocondrial RNA; ncRNA: non-coding RNA; rRNA: ribosomal RNA; 1C7orf40/SNORA9; 2RPSA/SNORA62; 3USP18/USP41). (XLS) [file pone.0090482.s008.xls]

## Sheet: Sheet1
	ALL SAMPLES (68)										SAME TREATMENT SAMPLES (39)						NO TREATMENT SAMPLES (12)
	ALL				FEMALES				MALES		ALL		FEMALES		MALES		ALL		FEMALES		MALES
Gene Symbol/	Ttest		RankP		Ttest		RankP		RankP		RankP		RankP		RankP		RankP		RankP		RankP
given name	REL.	REM.	REL.	REM.	REL.	REM.	REL.	REM.	REL.	REM.	REL.	REM.	REL.	REM.	REL.	REM.	REL.	REM.	REL.	REM.	REL.	REM.
ANKRD22							0.727908	1.29676
ANXA3			1.01339	1.18992			0.847881	1.28188
AREG			0.744039	1.38153			0.672858	1.41939
B3GNT5			0.835632	1.34654			0.716236	1.47202
BPI			0.859047	1.40226			0.735305	1.69592			0.805299	1.55525
C3AR1			0.836769	1.29622			0.60942	1.37128
C7orf401			1.52767	0.937239			1.96815	0.807837					4.44718	0.438961
CCL2			0.679257	1.76298			0.75242	2.59282
CCR1							0.661021	1.60878
CD177			1.07213	0.952174			1.04257	1.36797
CD274							0.705862	1.35346
cDNA4			0.771371	1.41131			0.603581	1.50735
CEACAM1			0.893148	1.40247			0.636112	1.62381
CEACAM8			0.888313	1.45947			0.805645	1.54039
CMPK2			0.781184	1.75471			0.570139	1.93139
CXCL10			0.72781	1.50777			0.387401	1.7279
DDX58							0.662251	1.47953
DDX60							0.617595	1.58043
DEFA4			0.84888	1.63295			0.781947	1.74093			0.849576	1.76289					0.627419	4.3303
EGR1			1.27314	1.07947			1.22429	1.45838
EGR2							0.776182	1.7107
EGR3			0.873907	1.537			0.748001	1.77719
EIF2AK2							0.637907	1.63058
EPSTI1			0.825451	1.92562			0.538682	1.96592
FPR3							0.598455	1.61789
GRN					0.770125	1.30702
HERC5			0.765489	1.90856			0.522797	1.82008
HERC6							0.608703	1.65846
IFI35							1.65516	1.60884
IFI44			0.715658	2.03851			0.465934	1.79731
IFI44L			0.744596	2.1133			0.452024	2.20799
IFI6			0.772213	1.67794			0.526992	1.63075
IFIH1							0.656015	1.55815
IFIT1			0.771405	1.98633			0.486044	1.77982
IFIT2							0.699661	1.61942
IFIT3			0.861988	1.81282			0.612698	1.7937
IFIT5							0.627121	1.41038
IFITM3							0.643415	1.91899
IL1RN			0.772873	1.50402			0.6465	1.67774
ISG15							0.666559	1.74049
LAMP3							0.583568	1.59033
LY6E			0.702807	1.77472			0.493578	1.94767
miRNA			1.55263	0.742654			1.55004	0.623448
MMP8			0.835713	1.5243			0.701938	1.8466
MOP-1							1.3614	1.41395
MPO																	0.567898	2.93126	0.263937	13.5097
MS4A3			0.918384	1.18126			0.760538	1.41843
MS4A4A							0.616183	1.66979
MSR1							0.583204	1.52944
MT2A							0.656206	1.46994
mtRNA1			1.08855	0.869334			1.44357	0.647878
MX1			0.818367	1.83403			0.589246	1.89716
ncRNA11			0.86601	1.4582			0.773809	1.54092			0.788709	1.57155
ncRNA8			1.37548	0.856772			1.97197	0.950889
OAS1			0.824544	1.57448			0.546423	1.84144
OAS2							0.604831	1.55482
OAS3			0.792402	1.92554			0.533031	1.90308
OASL			0.804911	1.80603			0.577831	2.13696
OLFM4			0.974079	1.43484			0.85163	1.76928
PLSCR1			0.769522	1.60783			0.565995	1.7468
PMAIP1			0.903026	1.42922			0.846903	1.46529
RNASE3			0.768445	1.27702			0.634043	1.32544			0.72858	1.40003
RNU4-1			1.72337	0.888261			2.37999	0.767226			2.43409	0.548887	8.72354	0.29668
RPSA2			1.27801	0.845024			1.42679	0.727018			1.53011	0.6456	2.83723	0.275226
rRNA10			1.27494	0.813684			1.41236	0.591215
rRNA15			1.301	0.749556			1.46686	0.628725			1.32132	0.666455	2.10362	0.462291
rRNA4			1.36289	0.768866			1.45123	0.546797			1.44081	0.742634	1.88404	0.457293
rRNA6			1.36037	0.737659			1.51328	0.542267			1.37302	0.781024
rRNA9			1.33273	0.777522			1.56059	0.567422			1.62671	0.703205	3.02169	0.371574
RSAD2			0.720723	2.45152			0.408211	2.41055
RTP4			0.79396	1.44108			0.573088	1.59154
SCARNA4			1.59658	0.70419			2.01793	0.52628
SERPING1			0.788139	1.56744			0.49709	1.62497
SIGLEC1							0.659766	1.82434
SNORA1			1.44325	0.882814			1.93529	0.711853			2.04619	0.664576	6.57749	0.344999
SNORA10			1.31521	0.805287			1.60201	0.633859					2.49758	0.445943
SNORA14A			1.13476	0.73784			1.35698	0.680643
SNORA14B			1.35962	0.78908			1.57124	0.575591
SNORA2A			1.3793	0.774429			1.74892	0.648331			1.70815	0.639223	3.59656	0.353141
SNORA38B			1.23684	0.831492			1.52706	0.552838			1.50843	0.951912
SNORA42			1.26915	0.717669			1.54503	0.630697			1.33732	0.689922	2.75208	0.416327
SNORA52			1.33362	0.74851			1.479	0.617689			1.44333	0.655031	2.18953	0.403057
SNORA54													1.93479	0.38912
SNORA6											1.37981	0.754478	2.75383	0.424505
SNORA60			1.30945	0.767782			1.59041	0.642539			1.57551	0.693028
SNORA74A			1.27757	0.825714			1.55738	0.675602			1.67474	0.645173	4.3818	0.316796
SNORA75			1.40172	0.837411			1.57683	0.708734					2.44987	0.380631
SNORD14E													2.15401	0.382571
SNORD33							1.52706	0.449536
SNORD6							1.42991	0.715128
SNORD94							1.54866	0.666111
snoRNA2			1.30577	0.98414			1.63171	0.715341			1.89637	0.781179	4.72554	0.389228
snRNA1							1.52752	0.704602
snRNA3			1.36603	0.888492			1.80682	0.653889
snRNA4			1.34611	0.986484			1.99533	0.787409
snRNA5			1.41295	0.929825			1.8721	1.06739			1.56797	0.751965
SPATS2L			0.733284	1.69425			0.485409	1.89751
TCN1			0.808856	1.45822			0.66486	1.77299			0.717308	1.5835
TMEM176A							0.701553	0.458484					0.444751	0.428043
TNFAIP6			0.765675	1.43033			0.54787	1.67097
USP18							0.630799	1.87705
USP4							0.436794	2.65416
VTRNA1-1			1.74871	0.649413			1.5998	0.426409			2.05937	0.566457	2.61334	0.274989			2.10999	0.397334	5.03791	0.0521244
XAF1							1.52706	1.50479
